# Supplementary material for: Brucellosis in wildlife in Africa: a systematic review and meta-analysis
Source: Sci Rep. 2021 Mar 16;11:5960. doi: 10.1038/s41598-021-85441-w (PMC7966391; doi:10.1038/s41598-021-85441-w)
Supplement: Supplementary file 1 — Supplementary Information 1. [file 41598_2021_85441_MOESM1_ESM.xlsx]

## Sheet: Sheet1
Title	Brucellosis in wildlife in Africa: a systematic review and meta-analysis
Authors	Gregory Simpson
Authors	Peter N. Thompson
Authors	Claude Saegerman
Authors	Tanguy Marcotty
Authors	Jean-Jacques Letesson
Authors	Xavier de Bolle
Authors	Jacques Godfroid
Exclusion criteria	Title	Authors	Corporate Authors	Editors	Book Editors	Source Title	Publication Date	Publication Year	Volume	Issue
Criteria I	Brucellose bei domestizierten Wiederkauern, Wildtierarten und Menschen in Namibia: Serologische Erhebungen mittels verschiedener diagnostischer Verfahren.. Brucellosis among domestic ruminants, wild animals and human beings in Namibia: serological results from various diagnostic tests.	Depner, K.				Brucellose bei domestizierten Wiederkauern, Wildtierarten und Menschen in Namibia: Serologische Erhebungen mittels verschiedener diagnostischer Verfahren.	1993	1993
Criteria I	[Tuareg Ajjer and Fort Polignac. Geographical, historical and medical study].	MORVAN, R; CAMPANA, J				Archives de l'Institut Pasteur d'Algerie. Institut Pasteur d'Algerie	1959-Sep	1959	37
Criteria I	1st International Congress on Pathogens at the Human-Animal Interface (ICOPHAI): Impact, limitations and needs in developing countries, September 15-17, 2011, Addis Ababa, Ethiopia. Abstract Book.	[Anonymous]				1st International Congress on Pathogens at the Human-Animal Interface (ICOPHAI): Impact, limitations and needs in developing countries, September 15-17, 2011, Addis Ababa, Ethiopia. Abstract Book	2011	2011
Criteria I	A brucellosis survey in Natal wildlife.	Keep, M.E.; Bishop, G.C.				Lammergeyer	1985	1985	35
Criteria I	A revue of bovine brucellosis in free-ranging African wildlife [L
Criteria I	An overview of disease-free buffalo breeding projects with reference to the different systems used in South Africa	Laubscher, L., Hoffman, L.				Sustainability		2012	4	11
Criteria I	Animal health.		South Africa, Department of Agriculture and Fisheries			Annual report, 1 April, 1980 to 31 March, 1981.	1981	1981
Criteria I	Annual report 1 April 1981 to 31 March 1982.		South Africa, Department of Agriculture			Annual report 1 April 1981 to 31 March 1982.	1983	1983
Criteria I	Annual Report 1960, Department of Veterinary Services and Animal Industry, Nyasaland.	Aspinall, K. W.	Nyasaland.			Annual Report 1960, Department of Veterinary Services and Animal Industry, Nyasaland.	1961	1961
Criteria I	Annual report 1971-73.		Nigeria, Federal Department of Veterinary Research			Annual report 1971-73.	1978?	1978
Criteria I	Annual report of the Department of Agriculture and Stock for the year 1946-47.		AUSTRALIA, QUEENSLAND.	BELL, A. F.		Annual report of the Department of Agriculture and Stock for the year 1946-47.	1947	1947
Criteria I	Annual report of the Department of Veterinary Services for the period 1st Jan., 1958-31st Dec., 1959.	Unsworth, K.	Bechuanaland Protectorate.			Annual report of the Department of Veterinary Services for the period 1st Jan., 1958-31st Dec., 1959.	1960	1960
Criteria I	Annual Report of the Department of Veterinary Services for the year ended 31st December, 1957.	Unsworth, K.				Bechuanaland Protectorate.	1958	1958
Criteria I	Annual report of the Secretary for Agricultural Technical Services for the period 1 July, 1978 to 30 June, 1979.		South Africa, Department of Agricultural Technical Services			Annual report of the Secretary for Agricultural Technical Services for the period 1 July, 1978 to 30 June, 1979.	1980	1980
Criteria I	Annual report of the veterinary department for the year ending 31st December, 1957.	ROE, J. E. R.				Annual report of the veterinary department for the year ending 31st December, 1957.	1958	1958	1
Criteria I	Annual report of the Veterinary Department, 1945.	DAUBNEY, R.	KENYA.			Annual report of the Veterinary Department, 1945.	1946	1946
Criteria I	Annual report, 1959, Veterinary Research Laboratory, Mpwapwa.		Tanganyika.			Annual report, 1959, Veterinary Research Laboratory, Mpwapwa.	1960	1960
Criteria I	Annual report, Veterinary Department, 1941.	HOBDAY, J. H. N.	BECHUANALAND PROTECTORATE.			Annual report, Veterinary Department, 1941.	1942	1942
Criteria I	Bechuanaland. Annual Reports of the Department of Veterinary Services for the period 1st January, 1962 to 31st December, 1963.	Falconer, J.				Bechuanaland. Annual Reports of the Department of Veterinary Services for the period 1st January, 1962 to 31st December, 1963.	1964	1964
Criteria I	Beware of microscopic monsters.
Criteria I	Buffelsiektes
Criteria I	Causes brucellosis and undulant fever.	Anonymous				European Nucleotide Archive	2013-08-22	2013
Criteria I	Chad. Institut d'Elevage et de Medecine Veterinaire des Pays Tropicaux. Region de recherches veterinaires et zootechniques d'Afrique Centrale. Laboratoire de Farcha. Rapport Annuel 1966. I. Recherches et Productions.. Region of veterinary and zootechnical research of Central Africa. Annual report of the Farcha Laboratory 1966. I. Research and products.	Graber, M.				Chad. Institut d'Elevage et de Medecine Veterinaire des Pays Tropicaux. Region de recherches veterinaires et zootechniques d'Afrique Centrale. Laboratoire de Farcha. Rapport Annuel 1966. I. Recherches et Productions.	1968	1968
Criteria I	Choroby zwierzat wolno zyjacych na swiecie w 2006 r.. Animal diseases in wildlife in 2006.	Lis, H.				Zycie Weterynaryjne	2007	2007	82	12
Criteria I	Compte rendu du XIIeme Symposium International d'Epidemiologie et d'Economie Veterinaires (ISVEE).. Proceedings of the XIIth international symposium on veterinary epidemiology and economics (ISVEE).	Dufour, B.; Moutou, F.; Toma, B.				Epidemiologie et Sante Animale	2009	2009		55
Criteria I	Conference of Governors of British East African Territories. Conference on Co-Ordination of Veterinary Research. Held at Kabete 20th to 23rd January, 1936.		BRITISH EAST AFRICA.			Conference of Governors of British East African Territories. Conference on Co-Ordination of Veterinary Research. Held at Kabete 20th to 23rd January, 1936.	1936	1936
Criteria I	Conference on Co-Ordination of Veterinary Research. Held at Kabete, 6th to 10th January, 1934.	[Anonymous]				Conferences of Governors of British East African Territories.	1934	1934
Criteria I	Disease-free buffalo breeding project.	Hofmeyr, M. S.				Small animal and exotics. Proceedings of the North American Veterinary Conference, Volume 20, Orlando, Florida, USA, 7-11 January, 2006	2006	2006
Criteria I	East African Veterinary Research Organization. Annual report 1972.		East African Community			East African Veterinary Research Organization. Annual report 1972.	1974	1974
Criteria I	Elimination of Brucella abortus from infected domestic (Bos taurus) and wild (Bos gaurus) cattle and buffalo (Syncerus caffer) semen without compromising sperm viability
Criteria I	Emerging diseases of free ranging African wildlife
Criteria I	Haufige Tierkrankheiten und ihre weltweite Verbreitung.. [Common animal diseases and their world-wide distribution].	Schonherr, S.; Schwahn, R.; Meyer, H.				Blauen Hefte fur den Tierarzt	1973	1973		Heft 50
Criteria I	Infectious animal diseases: the wildlife/livestock interface.
Criteria I	Infectious diseases in the context of human-wildlife conflict in Africa.	Rozniewska, N.; Barszcz, K.; Kupczynska, M.		Grobbel, M.; Schumann, A.		Proceedings of the International Conference on Diseases of Zoo and Wild Animals, Warsaw, Poland, 28-31 May 2014	2014	2014
Criteria I	Infectious diseases of animals in sub-Saharan Africa: the wildlife/livestock interface.	Bengis, R. G.; Kock, R. A.; Thomson, G. R.; Bigalke, R. D.		Coetzer, J. A. W.; Tustin, R. C.		Infectious diseases of livestock, Volume One	2004	2004		Ed.2
Criteria I	Infectious diseases of livestock. Volume Two.	Coetzer, J. A. W.; Tustin, R. C.		Coetzer, J. A. W.; Tustin, R. C.		Infectious diseases of livestock. Volume Two	2004	2004		Ed.2
Criteria I	Institut d'Elevage et de Medecine Veterinaire des Pays Tropicaux. Region de recherches veterinaires et zootechniques de I'Ouest Africain. Rapports sur le fonctionnement pour les annees 1963 et 1964.. Region of veterinary and zootechnical research of West Africa. Annual reports of the National Animal Husbandry Laboratory at Dakar and the Zootechnical Centre at Djolof 1963 and 1964.	Orue, J.				Institut d'Elevage et de Medecine Veterinaire des Pays Tropicaux. Region de recherches veterinaires et zootechniques de I'Ouest Africain. Rapports sur le fonctionnement pour les annees 1963 et 1964.	1965	1965
Criteria I	International disease monitoring, April to June 2012	Roberts, H.; Lopez, M.				VETERINARY RECORD	AUG 25 2012	2012	171	8
Criteria I	Journee AEEMA - 19-20 mars 2015. L'incertitude en epidemiologie et son impact sur la prise de decision en sante animale.. AEEMA Meeting, 19-20 March 2015. Uncertainty in epidemiology and its impact on decision making for animal health.	[Anonymous]				Epidemiologie et Sante Animale	2015	2015		68
Criteria I	La brucellose en Tunisie: historique et donnees actuelles.. [Brucellosis in Tunisia: history and current information].	Chadli, A				Archives de l'Institut Pasteur de Tunis	1983-Dec	1983	60	3-4
Criteria I	Laboratoire National de 1'Elevage et Section de Recherches du Centre Zootechnique du Djoloff a Dahra. Rapport sur le fonctionnement pour 1'annee 1962.. National laboratory of animal husbandry at Dakar and the zootechnical centre at Dahra (Senegal). Report for the year 1962.	Orue, J.				Laboratoire National de 1'Elevage et Section de Recherches du Centre Zootechnique du Djoloff a Dahra. Rapport sur le fonctionnement pour 1'annee 1962.	1963	1963
Criteria I	Les brucelloses au Cameroun. Epidemiologie - prophylaxie.. [Brucellosis in Cameroon: epidemiology and prophylaxis.].	Essoungou, N.-S.				Les brucelloses au Cameroun. Epidemiologie - prophylaxie.	1970	1970
Criteria I	Malawi. Annual Report of the Department of Veterinary Services and Animal Industry for the year ended 1962.	Anon.				Malawi. Annual Report of the Department of Veterinary Services and Animal Industry for the year ended 1962.	1965	1965
Criteria I	One Health Economics	Zinsstag, Jakob; Choudhury, Adnan; Roth, Felix; Shaw, Alexandra			Zinsstag, J; Schelling, E; WaltnerToews, D; Whittaker, M; Tanner, M	ONE HEALTH: THE THEORY AND PRACTICE OF INTEGRATED HEALTH APPROACHES	2015	2015
Criteria I	One world one health: the STAR-IDAZ global network for coordination of animal disease research.	Morrow, A.; Dalton, L.				Xth International Congress for Veterinary Virology & 9th Annual Meeting of EPIZONE, Changing Viruses in a Changing World, August 31st - September 3rd 2015, Montpellier, France	2015	2015
Criteria I	Pan African Animal Health Yearbook 2008.		African Union-Interafrican Bureau for Animal Resources			Pan African Animal Health Yearbook	2008	2008	2008
Criteria I	Pan African Animal Health Yearbook 2009.		African Union-Interafrican Bureau for Animal Resources			Pan African Animal Health Yearbook	2009	2009	2009
Criteria I	Plurithematic issue of the scientific and technical review, 2011.	[Anonymous]				Revue Scientifique et Technique - Office International des Epizooties	2011	2011	30	3
Criteria I	Proceedings of the 13th Annual Congress of the Southern African Society for Veterinary Epidemiology and Preventative Medicine, 19-21 August 2015, Bloemfontein, South Africa.	[Anonymous]				Proceedings of the 13th Annual Congress of the Southern African Society for Veterinary Epidemiology and Preventative Medicine, 19-21 August 2015, Bloemfontein, South Africa	2015	2015
Criteria I	Protected areas, human livelihoods and healthy animals: ideas for improvements in conservation and development interventions.	Kalema-Zikusoka, Gladys				Occasional Papers of the IUCN Species Survival Commission	2005	2005	30
Criteria I	Rapid PCR-based detection of Brucella melitensis and Brucella suis [Language: en].
Criteria I	Report of the Chief Veterinary Research Officer for the Year 1934.	DAUBNEY, R.	KENYA COLONY AND PROTECTORATE.			Report of the Department of Agriculture	1936	1936
Criteria I	Report of the Work of the London School of Hygiene and Tropical Medicine (University of London) Incorporating the Ross Institute, for the Year 1938-39.		GREAT BRITAIN.			Report of the Work of the London School of Hygiene and Tropical Medicine (University of London) Incorporating the Ross Institute, for the Year 1938-39.	1939	1939
Criteria I	Republic of South Africa. Annual Report of the Secretary for Agricultural Technical Services for the period 1st July 1962, to 30th June, 1963.	Anon.				Republic of South Africa. Annual Report of the Secretary for Agricultural Technical Services for the period 1st July 1962, to 30th June, 1963.	1964	1964
Criteria I	Rhodesia. Annual Report of the Director of Veterinary Services for the year ending 30th September, 1964.	May, T. L.				Rhodesia. Annual Report of the Director of Veterinary Services for the year ending 30th September, 1964.	1965	1965
Criteria I	Rhodesia. Report of the Assistant Director of Veterinary Services (Research) for the year ending 30th September, 1965.	Anon.				Rhodesia. Report of the Assistant Director of Veterinary Services (Research) for the year ending 30th September, 1965.	1966	1966
Criteria I	Serologic survey of selected viral, bacterial, and protozoal agents in captive and free-ranging ungulates from central Kenya	Kimber, KR; Lubroth, J; Dubovi, EJ; Berninger, ML; Demaar, TW			Gibbs, EPJ; Bokma, BH	DOMESTIC ANIMAL/WILDLIFE INTERFACE: ISSUE FOR DISEASE CONTROL, CONSERVATION, SUSTAINABLE FOOD PRODUCTION, AND EMERGING DISEASES	2002	2002	969
Criteria I	Some veterinary aspects of the utilisation of African game animals.	Schindler, R; Sachs, R; Hilton, P J; Watson, R M				Bulletin of epizootic diseases of Africa. Bulletin des epizooties en Afrique	1969-Jun	1969	17	2
Criteria I	Standard Methods and Procedures (SMPs) for control of Brucellosis in the Greater Horn of Africa.		Kenya, African Union - Inter-African Bureau for Animal Resources			Standard Methods and Procedures (SMPs) for control of Brucellosis in the Greater Horn of Africa	2014	2014
Criteria I	Supplements of 47th Congress of Veterinary Epidemiology.	[Anonymous]				Journal of Veterinary Epidemiology	2016	2016	20	1
Criteria I	Tanzania. Ministry of Agriculture, Forests and Wildlife. Annual report of the veterinary division for the year 1966.		Anon.			Tanzania. Ministry of Agriculture, Forests and Wildlife. Annual report of the veterinary division for the year 1966.	1970	1970
Criteria I	Uganda. Annual report of the Animal Health Research Center, Entebee, 1970.	Anon.				Uganda. Annual report of the Animal Health Research Center, Entebee, 1970.	1971	1971
Criteria I	Uganda. Annual Report of the Department of Veterinary Services and Animal Industry for the year ended 31st December, 1963.	Anon.				Uganda. Annual Report of the Department of Veterinary Services and Animal Industry for the year ended 31st December, 1963.	1963	1963
Criteria I	Veeartsenykundige vereistes vir die verskuiwing van buffel
Criteria I	Veterinary Department. Annual report for the year 1941.	FERN, E. T.	NORTHERN RHODESIA.			Veterinary Department. Annual report for the year 1941.	1942	1942
Criteria I	Veterinary Research Department. Annual report 1981.		Kenya Agricultural Research Institute			Veterinary Research Department. Annual report 1981.	1985	1985
Criteria I	Veterinary Services.		UNION OF SOUTH AFRICA.			Fmg S, Ajr.	1956	1956	31
Criteria I	WHO/FAO seminar on zoonoses. Bovine tuberculosis-brucellosis-leptospirosis-Q fever-rabies. Vienna, Austria 24-29 November 1952.	ANON.	WHO/FAO.			WHO/FAO seminar on zoonoses. Bovine tuberculosis-brucellosis-leptospirosis-Q fever-rabies. Vienna, Austria 24-29 November 1952.	1953	1953
Criteria I	Wildsiektes: 2: Brusellose: landboukundig.
Criteria I	Wildtiere als Infektionspotential fur Nutztiere: Untersuchungen an Wild in Sambia.. Wild animals as a source of infection for domestic animals: investigations in Zambia.	Krauss, H.; Roettcher, D.; Weiss, R.; Danner, K.; Hubschle, O. J. B.				Giessener Beitrage zur Entwicklungsforschung, Reihe I	1984	1984	10
Criteria I	World Animal Health - 2012. Volume 2.		World Organisation for Animal Health			World Animal Health - 2012. Volume 2	2013	2013
Criteria I	World congress on animal feeding. Madrid. October 1966. Vol. 2. Free communications.	[Anonymous]				World congress on animal feeding. Madrid. October 1966. Vol. 2. Free communications.	1966	1966
Criteria I	Zoonotic tuberculosis and brucellosis in Africa: neglected zoonoses or minor public-health issues? The outcomes of a multi-disciplinary workshop	Marcotty, T.; Matthys, F.; Godfroid, J.; Rigouts, L.; Ameni, G.; Gey van Pittius, N. C.; Kazwala, R.; Muma, J.; van Helden, P.; Walravens, K.; de Klerk, L. M.; Geoghegan, C.; Mbotha, D.; Otte, M.; Amenu, K.; Abu Samra, N.; Botha, C.; Ekron, M.; Jenkins, A.; Jori, F.; Kriek, N.; McCrindle, C.; Michel, A.; Morar, D.; Roger, F.; Thys, E.; van den Bossche, P.				ANNALS OF TROPICAL MEDICINE AND PARASITOLOGY	JUL 2009	2009	103	5
Criteria II	Advances in Brucellosis and Brucella infection biology	Ghazaei, Ciamak				REVIEWS IN MEDICAL MICROBIOLOGY	OCT 2016	2016	27	4
Criteria II	Applying Science: Opportunities to Inform Disease Management Policy with Cooperative Research within a One Health Framework.	Blackburn, Jason K; Kracalik, Ian T; Fair, Jeanne Marie				Frontiers in public health	2015	2015	3
Criteria II	Australia. Queensland. Annual report of the Department of Agriculture and Stock fer the year ended 1962-1963.	Summerville, W. A. T.				Australia. Queensland. Annual report of the Department of Agriculture and Stock fer the year ended 1962-1963.	1963	1963
Criteria II	Brucellosis at the dawn of the 21st century	Maurin, M				MEDECINE ET MALADIES INFECTIEUSES	JAN 2005	2005	35	1
Criteria II	Coinfection is an important factor in epidemiological studies: the first serosurvey of the aoudad (Ammotragus lervia)	Candela, M. G.; Serrano, E.; Martinez-Carrasco, C.; Martin-Atance, P.; Cubero, M. J.; Alonso, F.; Leon, L.				EUROPEAN JOURNAL OF CLINICAL MICROBIOLOGY & INFECTIOUS DISEASES	MAY 2009	2009	28	5
Criteria II	Detection of Brucella among Voluntary Blood Donors in Turkey by Using a New Real Tune PCR Method	Yavuz, M. Tevfik; Kaya, Demet; Behcet, Mustafa; Aksit, Hasan				JOURNAL OF ANIMAL AND VETERINARY ADVANCES	2012	2012	11	17
Criteria II	In Situ Characterization of Splenic Brucella melitensis Reservoir Cells during the Chronic Phase of Infection in Susceptible Mice
Criteria II	K voprosu o proiskhozhdenii i evoliutsii brutsell.. [On the question of the origin and evolution of brucellae].	Aslanian, R G				Zhurnal mikrobiologii, epidemiologii, i immunobiologii	1967-Jan	1967	44	1
Criteria II	New perspectives on managing wildlife diseases	Thirgood, Simon				JOURNAL OF APPLIED ECOLOGY	APR 2009	2009	46	2
Criteria II	Presence of Leishmania and Brucella species in the golden jackal Canis aureus in Serbia.	Cirovic, D.; Chochlakis, D.; Tomanovic, S.; Sukara, R.; Penezic, A.; Tselentis, Y.; Psaroulaki, A.				BioMed Research International	2014	2014	2014
Criteria II	Raising the Political Profile of the Neglected Zoonotic Diseases: Three Complementary European Commission-Funded Projects to Streamline Research, Build Capacity and Advocate for Control	Okello, Anna L.; Beange, Iona; Shaw, Alexandra; Moriyon, Ignacio; Gabriel, Sarah; Bardosh, Kevin; Johansen, Maria Vang; Saarnak, Christopher; Mukaratirwa, Samson; Berkvens, Dirk; Welburn, Susan C.	ICONZ; ADVANZ; OH-NEXTGEN			PLOS NEGLECTED TROPICAL DISEASES	MAR 2015	2015	9	3
Criteria II	The fitting of general force-of-infection models to wildlife disease prevalence data	Heisey, Dennis M.; Joly, Damien O.; Messier, Francois				ECOLOGY	SEP 2006	2006	87	9
Criteria II	When snouted wild-boars routing tender corn/Anger our huntsman	Potter, Polyxeni				EMERGING INFECTIOUS DISEASES	DEC 2011	2011	17	12
Criteria II	The changing Brucella ecology: novel reservoirs, new threats	Pappas, Georgios				INTERNATIONAL JOURNAL OF ANTIMICROBIAL AGENTS	NOV 2010	2010	36
Criteria III	A preliminary investigation of tuberculosis and other diseases in African buffalo (Syncerus caffer) in Queen Elizabeth National Park, Uganda	Kalema-Zikusoka, G; Bengis, RG; Michel, AL; Woodford, MH				ONDERSTEPOORT JOURNAL OF VETERINARY RESEARCH	JUN 2005	2005	72	2
Criteria III	An aspartate aminotransferase of Wolbachia endobacteria from Onchocerca volvulus is recognized by IgG1 antibodies from residents of endemic areas	Fischer, P; Bonow, I; Buttner, DW; Kamal, IH; Liebau, E				PARASITOLOGY RESEARCH	MAY 2003	2003	90	1
Criteria III	Anthrax in the Kruger National Park, South Africa: The effect of different wild animals' sera on the in vitro germination of Bacillus anthracis spores: Preliminary report
Criteria III	Anthrax in the Kruger National Park: An ecological approach to the question whether anthrax is indigenous to the Kruger National Park [South Africa] - A preliminary report [Language: en].
Criteria III	Anthrax in wild cheetahs in the Etosha National Park, Namibia
Criteria III	Cost Estimate of Bovine Tuberculosis to Ethiopia	Tschopp, Rea; Hattendorf, Jan; Roth, Felix; Choudhoury, Adnan; Shaw, Alexandra; Aseffa, Abraham; Zinsstag, Jakob			Mackenzie, JS; Jeggo, M; Daszak, P; Richt, JA	ONE HEALTH: THE HUMAN-ANIMAL-ENVIRONMENT INTERFACES IN EMERGING INFECTIOUS DISEASES: THE CONCEPT AND EXAMPLES OF A ONE HEALTH APPROACH	2013	2013	365
Criteria III	Coxiella burnetii detected in three species of endangered North African gazelles that recently aborted	Garcia, Elena; Espeso, Gerardo; Fernandez, Rocio; Gomez-Martin, Angel; Maria Rodriguez-Linde, Jose; De la Fe, Christian				THERIOGENOLOGY	JAN 15 2017	2017	88
Criteria III	Detection and genotyping of Chlamydia species responsible for reproductive disorders in Algerian small ruminants	Merdja, Salah-Eddine; Khaled, Hamza; Aaziz, Rachid; Vorimore, Fabien; Bertin, Claire; Dahmani, Ali; Bouyoucef, Abdallah; Laroucau, Karine				TROPICAL ANIMAL HEALTH AND PRODUCTION	FEB 2015	2015	47	2
Criteria III	Disease surveillance in mixed livestock and game areas around Lake Mburo National Park in Uganda	Ocaido, M; Siefert, L; Baranga, J				SOUTH AFRICAN JOURNAL OF WILDLIFE RESEARCH	DEC 1996	1996	26	4
Criteria III	Emerging zoonoses: tackling the challenges	Staerk, K. D. C.; Morgan, D.				EPIDEMIOLOGY AND INFECTION	JUL 2015	2015	143	10
Criteria III	Immunochemical detection system for B. anthracis antigens
Criteria III	Influence of equilibration time and freezing dilutent on post-thaw mobility and acrosomal integrity of epididymal sperm from the African buffalo [Syncerus caffer]_.
Criteria III	Risk analysis and bovine tuberculosis, a re-emerging zoonosis	Etter, Eric; Donado, Pilar; Jori, Ferran; Caron, Alexandre; Goutard, Flavie; Roger, Francois			Blouin, EF; Maillard, JC	IMPACT OF EMERGING ZOONOTIC DISEASES ON ANIMAL HEALTH	2006	2006	1081
Criteria III	The Historical, Present, and Future Role of Veterinarians in One Health	Gibbs, Samantha E. J.; Gibbs, E. Paul J.			Mackenzie, JS; Jeggo, M; Daszak, P; Richt, JA	ONE HEALTH: THE HUMAN-ANIMAL-ENVIRONMENT INTERFACES IN EMERGING INFECTIOUS DISEASES: THE CONCEPT AND EXAMPLES OF A ONE HEALTH APPROACH	2013	2013	365
Criteria III	THE USE OF THIAFENTANIL OXALATE AND AZAPERONE FOR REVERSIBLE IMMOBILISATION OF AFRICAN BUFFALO (SYNCERUS CAFFER) WITHIN A NATURE RESERVE - SHORT COMMUNICATION	Szabo, Zoltan; Venter, Diederik Jacobus; Luyt, Eustatius Du Chavoux; Raath, Cobus				ACTA VETERINARIA HUNGARICA	MAR 2015	2015	63	1
Criteria III	TICKS (IXODOIDEA) ON BIRDS MIGRATING FROM AFRICA TO EUROPE AND ASIA	HOOGSTRAAL, H; KAISER, MN; GABER, S; TRAYLOR, MA; GUINDY, E				BULLETIN OF THE WORLD HEALTH ORGANIZATION	1961	1961	24	2
Criteria IV	Brucella melitensis Biovar 1 and Brucella abortus S19 Vaccine Strain Infections in Milkers Working at Cattle Farms in the Khartoum Area, Sudan	Osman, Amira E. F.; Hassan, Abdullahi N.; Ali, Ali E.; Abdoel, Theresia H.; Smits, Henk L.				PLOS ONE	MAY 4 2015	2015	10	5
Criteria IV	Brucellosis among smallholder cattle farmers in Zambia Public health significance	Muma, John Bwalya; Pandey, Girja Shankar; Munyeme, Musso; Mumba, Chisoni; Mkandawire, Ethel; Chimana, Henry Mwelwa				TROPICAL ANIMAL HEALTH AND PRODUCTION	APR 2012	2012	44	4
Criteria IV	BRUCELLOSIS IN TEREKEKA COUNTY, CENTRAL EQUATORIA STATE, SOUTHERN SUDAN.	Lado, D; Maina, N; Lado, M; Abade, A; Amwayi, S; Omolo, J; Oundo, J				East African medical journal	2012-Jan	2012	89	1
Criteria IV	Community Perceptions on Integrating Animal Vaccination and Health Education by Veterinary and Public Health Workers in the Prevention of Brucellosis among Pastoral Communities of South Western Uganda	Kansiime, Catherine; Atuyambe, Lynn M.; Asiimwe, Benon B.; Mugisha, Anthony; Mugisha, Samuel; Guma, Victor; Rwego, Innocent B.; Rutebemberwa, Elizeus				PLOS ONE	JUL 28 2015	2015	10	7
Criteria IV	Determinants of Patients' Choice of Provider in Accessing Brucellosis Care among Pastoral Communities Adjacent to Lake Mburo National Park in Kiruhura District, Uganda	Kansiime, Catherine; Rutebemberwa, Elizeus; Mugisha, Anthony; Mugisha, Samuel; Asiimwe, Benon B.; Rwego, Innocent B.; Kiwanuka, Suzanne N.				PLOS ONE	AUG 18 2014	2014	9	8
Criteria IV	Human Brucellosis in Maghreb: Existence of a Lineage Related to Socio-Historical Connections with Europe	Lounes, Nedjma; Cherfa, Moulay-Ali; Le Carrou, Gilles; Bouyoucef, Abdellah; Jay, Maryne; Garin-Bastuji, Bruno; Mick, Virginie				PLOS ONE	DEC 17 2014	2014	9	12
Criteria IV	Human Brucellosis: Seroprevalence and Risk Factors Related to High Risk Occupational Groups in Tanga Municipality, Tanzania	Swai, E. S.; Schoonman, L.				ZOONOSES AND PUBLIC HEALTH	MAY 2009	2009	56	4
Criteria IV	Integrated health messaging for multiple neglected zoonoses: Approaches, challenges and opportunities in Morocco	Ducrotoy, M. J.; Yahyaoui Azami, H.; El Berbri, I.; Bouslikhane, M.; Fassi Fihri, O.; Boue, F.; Petavy, A. F.; Dakkak, A.; Welburn, S.; Bardosh, K. L.				ACTA TROPICA	DEC 2015	2015	152
Criteria IV	Knowledge and perceptions of brucellosis in the pastoral communities adjacent to Lake Mburo National Park, Uganda.	Kansiime, C.; Mugisha, A.; Makumbi, F.; Mugisha, S.; Rwego, I. B.; Sempa, J.; Kiwanuka, S. N.; Asiimwe, B. B.; Rutebemberwa, E.				BMC Public Health	2014	2014	14	242
Criteria IV	Knowledge of causes, clinical features and diagnosis of common zoonoses among medical practitioners in Tanzania.	John, K.; Kazwala, R.; Mfinanga, G. S.				BMC Infectious Diseases	2008	2008	8	162
Criteria IV	Low Seroprevalence of Brucellosis in Humans and Small Ruminants in the Gambia	Germeraad, Eveline A.; Hogerwerf, Lenny; Faye-Joof, Tisbeh; Goossens, Bart; van der Hoek, Wim; Jeng, Momodou; Lamin, Modou; Manneh, Ismaila L.; Nwakanma, Davis; Roest, Hendrik I. J.; Secka, Arss; Stegeman, Arjan; Wegmuller, Rita; van der Sande, Marianne A. B.; Secka, Ousman				PLOS ONE	NOV 8 2016	2016	11	11
Criteria IV	Perceptions of the Impact of Wildlife on the Health and Livelihood of Humans and Domesticated Animals Near the Limpopo National Park, Mozambique	Simpson, Greg				ECOHEALTH	2011	2011	7
Criteria IV	Seroprevalence and risk factors of brucellosis in abattoir workers at Debre Zeit and Modjo export abattoir, Central Ethiopia.	Amanuel Tsegay; Getachew Tuli; Tesfu Kassa; Nigatu Kebede				BMC Infectious Diseases	2017	2017	17	101
Criteria IV	A comparative study of the seroprevalence of brucellosis in commercial and small-scale mixed dairy-beef cattle enterprises of Lusaka province and Chibombo district, Zambia	Chimana, Henry M.; Muma, John Bwalya; Samui, Kenny L.; Hangombe, Benard M.; Munyeme, Musso; Matope, Gift; Phiri, Andrew M.; Godfroid, Jacques; Skjerve, Eystein; Tryland, Morten				TROPICAL ANIMAL HEALTH AND PRODUCTION	OCT 2010	2010	42	7
Criteria IV	A urease test for characterizing Brucella strains.	Van Drimmelen, G. C.				Onderstepoort Journal of Veterinary Research	1962	1962	29
Criteria IV	An assessment of Zoonotic and Production Limiting Pathogens in Rusa Deer (Cervus timorensis rusa) from Mauritius	Jori, F.; Godfroid, J.; Michel, A. L.; Potts, A. D.; Jaumally, M. R.; Sauzier, J.; Roger, M.				TRANSBOUNDARY AND EMERGING DISEASES	AUG 2014	2014	61
Criteria IV	Analyse der Tiergesundheitssituation in Sudwestafrika/Namibia. Vergangenheit und Gegenwart.. Analysis of the animal health situation in South West Africa/Namibia. Past and present.	Schneider, H.				Analyse der Tiergesundheitssituation in Sudwestafrika/Namibia. Vergangenheit und Gegenwart.	1977	1977
Criteria IV	Animal hygiene and sustainable livestock production. Proceedings of the XVth International Congress of the International Society for Animal Hygiene, Vienna, Austria, 3-7 July 2011, Volume 3.	Kofer, J.; Schobesberger, H.		Kofer, J.; Schobesberger, H.		Animal hygiene and sustainable livestock production. Proceedings of the XVth International Congress of the International Society for Animal Hygiene, Vienna, Austria, 3-7 July 2011, Volume 3	2011	2011
Criteria IV	Assessment of community awareness and risk perceptions of zoonotic causes of abortion in cattle at three selected livestock-wildlife interface areas of Zimbabwe	Ndengu, M.; De Garine-Wichatitsky, M.; Pfukenyi, D. M.; Tivapasi, M.; Mukamuri, B.; Matope, G.				EPIDEMIOLOGY AND INFECTION	MAY 2017	2017	145	7
Criteria IV	Awareness and Attitude Toward Zoonoses with Particular Reference to Anthrax Among Cattle Owners in Selected Rural Communities of Zimbabwe	Chikerema, S. M.; Matope, G.; Pfukenyi, D. M.				VECTOR-BORNE AND ZOONOTIC DISEASES	APR 2013	2013	13	4
Criteria IV	Benefits of animal intervention strategies in the control of neglected zoonotic diseases in Nigeria.	Ngutor, K. S.				Journal of Public Health and Epidemiology	2016	2016	8	7
Criteria IV	Bovine brucellosis serum agglutination test prevalence and breed disposition according to prevalent management systems in the Lake Victoria zone of Tanzania	Jiwa, SFH; Kazwala, RR; Tungaraza, R; Kimera, SI; Kalaye, WJ				PREVENTIVE VETERINARY MEDICINE	APR 1996	1996	26	3-4
Criteria IV	Bovine tuberculosis and brucellosis prevalence in cattle from selected milk cooperatives in Arsi zone, Oromia region, Ethiopia.	Rea Tschopp; Birhanu Abera; Sabi Yao Sourou; Emmanuelle Guerne-bleich; Abraham Aseffa; Alehegne Wubete; Jakob Zinsstag; Douglas Young				BMC Veterinary Research	2013	2013	9	163
Criteria IV	Brucellosis at the Rural Community and Wildlife Interface in Africa	Marcotty, Tanguy; Simpson, Greg; Godfroid, Jacques				ECOHEALTH	2011	2011	7
Criteria IV	Brucellosis in Africa. I. The prevalence.	Chukwu, C. C.				Bulletin of Animal Health and Production in Africa	1985	1985	33	3
Criteria IV	Brucellosis in Africa. II. The importance.	Chukwu, C. C.				Bulletin of Animal Health and Production in Africa	1987	1987	35	2
Criteria IV	Brucellosis in Kenya.	Waghela, S.				Kenya Veterinarian	1977	1977	1	1
Criteria IV	BRUCELLOSIS IN SOUTH-AFRICA AND ROLE OF VETERINARIAN	SCHUTTE, AP				JOURNAL OF THE SOUTH AFRICAN VETERINARY ASSOCIATION-TYDSKRIF VAN DIE SUID-AFRIKAANSE VETERINERE VERENIGING	1977	1977	48	3
Criteria IV	Detection of Brucella abortus in Chiredzi district in Zimbabwe	Gomo, Calvin; Musari, Shuvai; de Garine-Wichatitsky, Michel; Caron, Alexandre; Pfukenyi, Davies M.; van Heerden, Henriette				ONDERSTEPOORT JOURNAL OF VETERINARY RESEARCH	DEC 7 2012	2012	79	1
Criteria IV	Economics of brucellosis impact and control in low-income countries	McDermott, J.; Grace, D.; Zinsstag, J.				REVUE SCIENTIFIQUE ET TECHNIQUE-OFFICE INTERNATIONAL DES EPIZOOTIES	APR 2013	2013	32	1
Criteria IV	Epidemiological study of bovine brucellosis in indigenous cattle population in Kibondo and Kakonko Districts, Western Tanzania.	Chitupila, G. Y.; Komba, E. V. G.; Mtui-Malamsha, N. J.				Livestock Research for Rural Development	2015	2015	27	6
Criteria IV	Epidemiology of brucellosis, Q Fever and Rift Valley Fever at the human and livestock interface in northern Cote d'Ivoire	Kanoute, Youssouf B.; Gragnon, Biego G.; Schindler, Christian; Bonfoh, Bassirou; Schelling, Esther				ACTA TROPICA	JAN 2017	2017	165
Criteria IV	Evaluation of problems and possible solutions linked to the surveillance and control of bovine brucellosis in sub-Saharan Africa, with special emphasis on Nigeria.	Ibironke, Ademola A; McCrindle, Cheryl M E; Fasina, Folorunso O; Godfroid, Jacques				Veterinaria italiana	2008 Jul-Sep	2008	44	3
Criteria IV	Evidence-Based Identification of the Most Important Livestock Related Zoonotic Diseases in Kampala, Uganda	Makita, Kohei; Fevre, Eric M.; Waiswa, Charles; Kaboyo, Winyi; Eisler, Mark C.; Welburn, Susan C.				JOURNAL OF VETERINARY MEDICAL SCIENCE	AUG 2011	2011	73	8
Criteria IV	First isolation, identification, phenotypic and genotypic characterization of Brucella abortus biovar 3 from dairy cattle in Tanzania.	Mathew, C.; Stokstad, M.; Johansen, T. B.; Klevar, S.; Mdegela, R. H.; Mwamengele, G.; Michel, P.; Escobar, L.; Fretin, D.; Godfroid, J.				BMC Veterinary Research	2015	2015	11	156
Criteria IV	Focusing on neglected zoonoses.	Doble, Lian; Fevre, Eric M				The Veterinary record	2010-May-1	2010	166	18
Criteria IV	Genotyping of BruceIla melitensis strains from dromedary camels (Camelus dromedarius) from the United Arab Emirates with multiple-locus variable-number tandem repeat analysis	Gyuranecz, Miklos; Wernery, Ulli; Kreizinger, Zsuzsa; Juhasz, Judit; Felde, Orsolya; Nagy, Peter				VETERINARY MICROBIOLOGY	APR 15 2016	2016	186
Criteria IV	Herd-level factors for Brucella seropositivity in cattle reared in smallholder dairy farms of Zimbabwe	Matope, G.; Bhebhe, E.; Muma, J. B.; Lund, A.; Skjerve, E.				PREVENTIVE VETERINARY MEDICINE	MAY 1 2010	2010	94	3-4
Criteria IV	How do you get the Rose Bengal Test at the point-of-care to diagnose brucellosis in Africa? The importance of a systems approach	Ducrotoy, Marie J.; Bardosh, Kevin L.				ACTA TROPICA	JAN 2017	2017	165
Criteria IV	How now, big brown cows.
Criteria IV	Infection of cattle in Kenya with Brucella abortus biovar 3 and Brucella melitensis biovar 1 genotypes	Muendo, Esther N.; Mbatha, Peter M.; Macharia, Joseph; Abdoel, Theresia H.; Janszen, Paul V.; Pastoor, Rob; Smits, Henk L.				TROPICAL ANIMAL HEALTH AND PRODUCTION	JAN 2012	2012	44	1
Criteria IV	Integrating serological and genetic data to quantify cross-species transmission: brucellosis as a case study	Viana, Mafalda; Shirima, Gabriel M.; John, Kunda S.; Fitzpatrick, Julie; Kazwala, Rudovick R.; Buza, Joram J.; Cleaveland, Sarah; Haydon, Daniel T.; Halliday, Jo E. B.				PARASITOLOGY	JUN 2016	2016	143	7
Criteria IV	Living at the edge of an interface area in Zimbabwe: cattle owners, commodity chain and health workers' awareness, perceptions and practices on zoonoses.	Gadaga, B. M.; Etter, E. M. C.; Mukamuri, B.; Makwangudze, K. J.; Pfukenyi, D. M.; Matope, G.				BMC Public Health	2016	2016	16	84
Criteria IV	Louse-borne bacterial pathogens in lice (Phthiraptera) of rodents and cattle from Egypt	Reeves, WK; Szumlas, DE; Moriarity, JR; Loftis, AD; Abbassy, MM; Helmy, IM; Dasch, GA				JOURNAL OF PARASITOLOGY	APR 2006	2006	92	2
Criteria IV	One Health: Points of Leverage of Closer Cooperation of Human and Animal Health	Zinsstag, Jakob; Meisser, Andrea; Schelling, Esther; Whittaker, Maxine; Tanner, Marcel				ECOHEALTH	2011	2011	7
Criteria IV	Ovine epididymitis: Brucella ovis.		USA, Center for Food Security & Public Health; USA, Institute for International Cooperation in Animal Biologics			Ovine epididymitis: Brucella ovis	2009	2009
Criteria IV	Phenotypic and genotypic characterization of Brucella strains isolated from autochthonous livestock reveals the dominance of B. abortus biovar 3a in Nigeria	Bertu, Wilson J.; Ducrotoy, Marie J.; Munoz, Pilar M.; Mick, Virginie; Zuniga-Ripa, Amaia; Bryssinckx, Ward; Kwaga, Jacob K. P.; Kabir, Junaid; Welburn, Susan C.; Moriyon, Ignacio; Ocholi, Reuben A.				VETERINARY MICROBIOLOGY	OCT 22 2015	2015	180	1-2
Criteria IV	Porcine and rangiferine brucellosis: Brucella suis.		USA, Center for Food Security & Public Health; USA, Institute for International Cooperation in Animal Biologics			Porcine and rangiferine brucellosis: Brucella suis	2009	2009
Criteria IV	Prevalence of and factors associated with Brucella sero-positivity in cattle in urban and peri-urban Gulu and Soroti towns of Uganda	Mugizi, Denis Rwabiita; Boqvist, Sofia; Nasinyama, George William; Waiswa, Charles; Ikwap, Kokas; Rock, Kim; Lindahl, Elisabeth; Magnusson, Ulf; Erume, Joseph				JOURNAL OF VETERINARY MEDICAL SCIENCE	MAY 2015	2015	77	5
Criteria IV	Prevalence of antibodies to Brucella spp. And individual risk factors of infection in traditional cattle, goats and sheep reared in livestock-wildlife interface areas of Zambia	Muma, JB; Samui, KL; Siamudaala, VM; Oloya, J; Matope, G; Omer, MK; Munyeme, M; Mubita, C; Skjerve, E				TROPICAL ANIMAL HEALTH AND PRODUCTION	APR 2006	2006	38	3
Criteria IV	Prevalence of brucellosis in the human, livestock and wildlife interface areas of Serengeti National Park, Tanzania	Shirima, Gabriel M.; Kunda, John S.				ONDERSTEPOORT JOURNAL OF VETERINARY RESEARCH	MAY 24 2016	2016	83	1
Criteria IV	Prevalence of Mastitis and Brucellosis in Cattle in Awassa and the Peri-Urban Areas of Two Smaller Towns	Abebe, G.; Ike, A. C.; Siegmund-Schultze, M.; Mane-Bielfeldt, A.; Zarate, A. Valle				ZOONOSES AND PUBLIC HEALTH	AUG 2010	2010	57	5
Criteria IV	Prevalence of Mycobacterium bovis skin positivity and associated risk factors in cattle from Western Uganda	Kazoora, Herbert Brian; Majalija, Samuel; Kiwanuka, Noah; Kaneene, John Baligwamunsi				TROPICAL ANIMAL HEALTH AND PRODUCTION	DEC 2014	2014	46	8
Criteria IV	Public health issues and observations made during meat inspection at Bodija Municipal Abattoir, Ibadan, Oyo State, Nigeria.	Cadmus, S. I. B.; Adesokan, H. K.; Awosanya, A. E. J.				Nigerian Veterinary Journal	2008	2008	29	2
Criteria IV	Risk factor analysis for antibodies to Brucella, Leptospira and C. burnetii among cattle in the Adamawa Region of Cameroon: a cross-sectional study	Mazeri, Stella; Scolamacchia, Francesca; Handel, Ian G.; Morgan, Kenton L.; Tanya, Vincent N.; Bronsvoort, Barend M. deC.				TROPICAL ANIMAL HEALTH AND PRODUCTION	FEB 2013	2013	45	2
Criteria IV	Risk factors for Brucella spp. infection in smallholder household herds	Matope, G.; Bhebhe, E.; Muma, J. B.; Lund, A.; Skjerve, E.				EPIDEMIOLOGY AND INFECTION	JAN 2011	2011	139	1
Criteria IV	Risk factors for brucellosis in indigenous cattle reared in livestock-wildlife interface areas of Zambia	Muma, J. B.; Samui, K. L.; Oloya, J.; Munyeme, M.; Skjerve, E.				PREVENTIVE VETERINARY MEDICINE	AUG 16 2007	2007	80	4
Criteria IV	Risk, knowledge and preventive measures of smallholder dairy farmers in northern Malawi with regard to zoonotic brucellosis and bovine tuberculosis.	Tebug, S. F.; Njunga, G. R.; Chagunda, M. G. G.; Mapemba, J. P.; Awah-Ndukum, J.; Wiedemann, S.				Onderstepoort Journal of Veterinary Research	2014	2014	81	1
Criteria IV	Sero-prevalence of brucellosis in smallholder dairy, agropastoral, pastoral, beef ranch and wildlife animals in Tanzania.	Shirima, G. M.; Cleaveland, S.; Kazwala, R. R.; Kambarage, D. M.; Nigel, F.; McMillan, A.; Kunda, J.; Mfinanga, G. S.; Patrick, J. F.				Bulletin of Animal Health and Production in Africa	2007	2007	55	1
Criteria IV	SERO-PREVALENCES OF SELECTED CATTLE DISEASES IN THE KAFUE FLATS OF ZAMBIA	GHIROTTI, M; SEMPRONI, G; DEMENEGHI, D; MUNGABA, FN; NANNINI, D; CALZETTA, G; PAGANICO, G				VETERINARY RESEARCH COMMUNICATIONS	1991	1991	15	1
Criteria IV	Serological and molecular investigation for brucellosis in swine in selected districts of Uganda	Erume, J., Roesel, K., Dione, M.M., Ejobi, F., Mboowa, G., Kungu, J.M., Akol, J., Pezo, D., El-Adawy, H., Melzer, F., Elschner, M., Neubauer, H., Grace, D.	2016	Tropical Animal Health and Production	48	6		1147	1155
Criteria IV	Serological evidence for brucellosis in Bos indicus in Nigeria	Bertu, Wilson J.; Gusi, Amahyel M.; Hassan, Moses; Mwankon, Esther; Ocholi, Reuben A.; Ior, Daniel D.; Husseini, Bakari A.; Ibrahim, Gideon; Abdoel, Theresia H.; Smits, Henk L.				TROPICAL ANIMAL HEALTH AND PRODUCTION	FEB 2012	2012	44	2
Criteria IV	Serological survey of bovine brucellosis in Fulani nomadic cattle breeds (Bos indicus) of North-central Nigeria: Potential risk factors and zoonotic implications	Alhaji, N. B.; Wungak, Y. S.; Bertu, W. J.				ACTA TROPICA	JAN 2016	2016	153
Criteria IV	Serological survey of porcine Brucella infection in southeast, Nigeria.	Onunkwo, J. I.; Njoga, E. O.; Nwanta, J. A.; Shoyinka, S. V. O.; Onyenwe, I. W.; Eze, J. I.				Nigerian Veterinary Journal	2011	2011	32	1
Criteria IV	Seroprevalence and associated risk factors of bovine brucellosis in Addis Ababa dairy farms	Tesfaye, Gebreyohans; Tsegaye, Wondeson; Chanie, Mersha; Abinet, Fisseha				TROPICAL ANIMAL HEALTH AND PRODUCTION	JUN 2011	2011	43	5
Criteria IV	Seroprevalence and risk factors for brucellosis in cattle in selected districts of Jimma zone, Ethiopia	Dirar, Bashahun Gebremichael; Nasinyama, George William; Gelalcha, Benti Deresa				TROPICAL ANIMAL HEALTH AND PRODUCTION	DEC 2015	2015	47	8
Criteria IV	Seroprevalence investigation of bovine brucellosis in Macenta and Yomou, Guinea	Sylla, Seydou; Sidime, Youssouf; Sun, Yixue; Doumbouya, Sayon; Cong, Yanlong				TROPICAL ANIMAL HEALTH AND PRODUCTION	OCT 2014	2014	46	7
Criteria IV	Seroprevalence of Brucella antibodies in goats in Oju, Benue State, Nigeria.	Ijale, G. O.; Ajogi, I.; Dzikwi, A. A.				Asian Journal of Epidemiology	2014	2014	7	2
Criteria IV	Seroprevalence of Brucella antibodies in household goats in Benue North-East Senatorial District, Nigeria.	Shima, F. K.; Iortyom, B. K.; Apaa, T. T.				Research Journal of Veterinary Sciences	2015	2015	8	1
Criteria IV	Seroprevalence of brucellosis and its associated risk factors in cattle from smallholder dairy farms in Zimbabwe	Matope, Gift; Bhebhe, Evison; Muma, John Bwalya; Oloya, James; Madekurozwa, Rachel L.; Lund, Arve; Skjerve, Eystein				TROPICAL ANIMAL HEALTH AND PRODUCTION	JUN 2011	2011	43	5
Criteria IV	Seroprevalence of Brucellosis in Camels in and Around Dire Dawa City, Eastern Ethiopia	Mohammed, Omer; Megersa, Bekele; Abebe, Rahmeto; Abera, Mesele; Regassa, Alemayehu; Abdrehman, Yunus; Mekuria, Solomon				JOURNAL OF ANIMAL AND VETERINARY ADVANCES	2011	2011	10	9
Criteria IV	Seroprevalence of brucellosis in domestic ruminants in livestock-wildlife interface: a case study of Ngorongoro Conservation Area, Arusha, Tanzania.	Mellau, L. S. B.; Kuya, S. L.; Wambura, P. N.				Tanzania Veterinary Journal	2009	2009	26	1
Criteria IV	Seroprevalence of brucellosis in some poultry species in Nasarawa State, Nigeria.	Alaga, A. A.; Ogah, D. M.; Attah, J.				Egyptian Poultry Science Journal	2012	2012	32	4
Criteria IV	Seroprevalence of canine brucellosis in Jos, Plateau State, Nigeria.	Momoh, H. A.; Ijale, G. O.; Ajogi, I.; Okolocha, E. C.				Asian Journal of Epidemiology	2014	2014	7	2
Criteria IV	Serosurvey for Zoonotic Viral and Bacterial Pathogens Among Slaughtered Livestock in Egypt	Horton, Katherine C.; Wasfy, Momtaz; Samaha, Hamed; Abdel-Rahman, Bassem; Safwat, Sameh; Fadeel, Moustafa Abdel; Mohareb, Emad; Dueger, Erica				VECTOR-BORNE AND ZOONOTIC DISEASES	SEP 2014	2014	14	9
Criteria IV	Spatial predictors of bovine tuberculosis infection and Brucella spp. exposure in pastoralist and agropastoralist livestock herds in the Ruaha ecosystem of Tanzania	Roug, Annette; Clifford, Deana; Mazet, Jonna; Kazwala, Rudovick; John, Julius; Coppolillo, Peter; Smith, Woutrina				TROPICAL ANIMAL HEALTH AND PRODUCTION	JUN 2014	2014	46	5
Criteria IV	Systematic review of brucellosis in Kenya: disease frequency in humans and animals and risk factors for human infection.	Njeru, J.; Wareth, G.; Melzer, F.; Henning, K.; Pletz, M. W.; Heller, R.; Neubauer, H.				BMC Public Health	2016	2016	16	853
Criteria IV	THE OCCURRENCE OF INFECTIOUS-DISEASES IN MIXED FARMING OF DOMESTICATED WILD HERBIVORES AND LIVESTOCK IN KENYA .2. BACTERIAL DISEASES	PALING, RW; WAGHELA, S; MACOWAN, KJ; HEATH, BR				JOURNAL OF WILDLIFE DISEASES	APR 1988	1988	24	2
Criteria IV	The role of Brucella infection in abortions among traditional cattle reared in proximity to wildlife on the Kafue flats of Zambia	Muma, J. B.; Godfroid, J.; Samui, K. L.; Skjerve, E.				REVUE SCIENTIFIQUE ET TECHNIQUE-OFFICE INTERNATIONAL DES EPIZOOTIES	DEC 2007	2007	26	3
Criteria IV	Zoonosen und ihre Bedeutung fur die Entwicklung der tierischen Produktion in Ostafrika.. [Zoonoses and their importance in the development of animal production in East Africa. I. Animal production and the zoonosis problem. II. Brucellosis as an example.].	Thimm, B.				Schlacht- und Viehhof-Zeitung	1971	1971	71	Nos.4/5
Criteria IV	Crossing institutional boundaries: mapping the policy process for improved control of endemic and neglected zoonoses in sub-Saharan Africa	Okello, Anna; Welburn, Susan; Smith, James				HEALTH POLICY AND PLANNING	JUL 2015	2015	30	6
Criteria IV	Cost-effective control strategies for animal and zoonotic diseases in pastoralist populations	Zinsstag, J.; Abakar, M. F.; Ibrahim, M.; Tschopp, R.; Crump, L.; Bonfoh, B.; Schelling, E.				REVUE SCIENTIFIQUE ET TECHNIQUE-OFFICE INTERNATIONAL DES EPIZOOTIES	AUG 2016	2016	35	2
Criteria IV	A network control theory approach to modeling and optimal control of zoonoses: Case study of brucellosis transmission in Sub-Saharan Africa	Roy, S., McElwain, T.F., Wan, Y.				PLoS Neglected Tropical Diseases		2011	5	10
Criteria IV	Development of a curriculum for training in One Health analytical epidemiology at the University of Zambia	Muma, J. B.; Simuunza, Martin; Mwachalimba, K.; Munyeme, M.; Namangala, B.; Hankanga, C.; Sijumbila, G.; Ndonyo, R. Likwa; Sinkala, Yona; Mwanza, A.; Mweene, A. Simanyengwe				ONDERSTEPOORT JOURNAL OF VETERINARY RESEARCH	2012	2012	79	2
Criteria IV	Extended Multilocus Sequence Analysis to Describe the Global Population Structure of the Genus Brucella: Phylogeography and Relationship to Biovars	Whatmore, Adrian M.; Koylass, Mark S.; Muchowski, Jakub; Edwards-Smallbone, James; Gopaul, Krishna K.; Perrett, Lorraine L.				FRONTIERS IN MICROBIOLOGY	DEC 21 2016	2016	7
Criteria V	Feststellung und Beseitigung anti-komplementarer Eigenschaften in Seren afrikanischer Wildtiere bei der Untersuchung auf Bruzellose mit der Komplement-Bindungsreaktion.. [Identification and neutralization of anti-complementary activity in sera of African game animals during studies of Brucellosis using the complement fixation test].	Staak, C				Berliner und Munchener tierarztliche Wochenschrift	1971-Jun-1	1971	84	11
unable to locate	Brucella hygroma in an eland.	Thornton, H.				Rhodesian Veterinary Journal	1976	1976	7	3
unable to locate	The epidemiological situation of brucellosis in Africa.	Thimm, B; Wundt, W				Developments in biological standardization	1976	1976	31
