# Supplementary material for: Brucellosis in wildlife in Africa: a systematic review and meta-analysis
Source: Sci Rep. 2021 Mar 16;11:5960. doi: 10.1038/s41598-021-85441-w (PMC7966391; doi:10.1038/s41598-021-85441-w)
Supplement: Supplementary file 2 — Supplementary Information 2. [file 41598_2021_85441_MOESM2_ESM.xlsx]

## Sheet: Sheet1
Section/topic	Checklist item	Yes/No	Line number(s)
Identification	Identify the report as a protocol of a systematic review	Yes	27
Update	If the protocol is for an update of a previous systematic review, identify as such	Yes	55
Registration	If registered, provide the name of the registry (e.g., PROSPERO) and registration number in the Abstract	No	Unable to register with PROSPERO as was on animals
Contact	Provide name, institutional affiliation, and e-mail address of all protocol authors; provide physical mailing address of corresponding author	Yes	2020-07-22
Contributions	Describe contributions of protocol authors and identify the guarantor of the review	Yes	837-838
Amendments	If the protocol represents an amendment of a previously completed or published protocol, identify as such and list changes; otherwise, state plan for documenting important protocol amendments	Yes	55
Sources	Indicate sources of financial or other support for the review	Yes	841
Sponsor	Provide name for the review funder and/or sponsor	Yes	841
Role of sponsor/funder	Describe roles of funder(s), sponsor(s), and/or institution(s), if any, in developing the protocol	Yes	841
Rationale	Describe the rationale for the review in the context of what is already known	Yes	51-56
Objectives	Provide an explicit statement of the question(s) the review will address with reference to participants, interventions, comparators, and outcomes (PICO)	Yes	57-67
Eligibility criteria	Specify the study characteristics (e.g., PICO, study design, setting, time frame) and report characteristics (e.g., years considered, language, publication status) to be used as criteria for eligibility for the review	Yes	533-550
Information sources	Describe all intended information sources (e.g., electronic databases, contact with study authors, trial registers, or other grey literature sources) with planned dates of coverage	Yes	533-550
Search strategy	Present draft of search strategy to be used for at least one electronic database, including planned limits, such that it could be repeated	Yes	533-550
Data management	Describe the mechanism(s) that will be used to manage records and data throughout the review	Yes	551
Selection process	State the process that will be used for selecting studies (e.g., two independent reviewers) through each phase of the review (i.e., screening, eligibility, and inclusion in meta-analysis)	Yes	72
Data collection process	Describe planned method of extracting data from reports (e.g., piloting forms, done independently, in duplicate), any processes for obtaining and confirming data from investigators	Yes	112-120
Data items	List and define all variables for which data will be sought (e.g., PICO items, funding sources), any pre-planned data assumptions and simplifications	Yes	112-120
Outcomes and prioritization	List and define all outcomes for which data will be sought, including prioritization of main and additional outcomes, with rationale	Yes	93-120
Risk of bias in individual studies	Describe anticipated methods for assessing risk of bias of individual studies, including whether this will be done at the outcome or study level, or both; state how this information will be used in data synthesis	Yes	554-562
Synthesis	Describe criteria under which study data will be quantitatively synthesized	Yes	565-600
	If data are appropriate for quantitative synthesis, describe planned summary measures, methods of handling data, and methods of combining data from studies, including any planned exploration of consistency (e.g., I 2, Kendall’s tau)	Yes	565-600
	Describe any proposed additional analyses (e.g., sensitivity or subgroup analyses, meta-regression)	Yes	565-600
	If quantitative synthesis is not appropriate, describe the type of summary planned	Yes	565-600
Meta-bias(es)	Specify any planned assessment of meta-bias(es) (e.g., publication bias across studies, selective reporting within studies)	Yes	565-600
Confidence in cumulative evidence	Describe how the strength of the body of evidence will be assessed (e.g., GRADE)	Yes	554-562
